# Supplementary material for: Aryl Hydrocarbon Receptor (AhR) Activation by 2,3,7,8-Tetrachlorodibenzo-p-Dioxin (TCDD) Dose-Dependently Shifts the Gut Microbiome Consistent with the Progression of Non-Alcoholic Fatty Liver Disease
Source: Int J Mol Sci. 2021 Nov 18;22(22):12431. doi: 10.3390/ijms222212431 (PMC8625315; doi:10.3390/ijms222212431)
Supplement: Supplementary file 1 [file ijms-22-12431-s001.zip]

Archive with 2 entries (2 files):
- IJMS_supplementary_tables-1 - TZ 102721 - RF102721.xlsx
- IMJS_supplemental_figures-1 - TZ 102721 - RF 102721.pdf
